# Supplementary material for: NLGenomeSweeper: A Tool for Genome-Wide NBS-LRR Resistance Gene Identification
Source: Genes (Basel). 2020 Mar 20;11(3):333. doi: 10.3390/genes11030333 (PMC7141099; doi:10.3390/genes11030333)
Supplement: Supplementary file 1 [file genes-11-00333-s001.zip]

Archive with 1 entries (1 files):
- genes-746100-supplementary.xlsx
