# Supplementary material for: NLGenomeSweeper: A Tool for Genome-Wide NBS-LRR Resistance Gene Identification
Source: Genes (Basel). 2020 Mar 20;11(3):333. doi: 10.3390/genes11030333 (PMC7141099; doi:10.3390/genes11030333)
Supplement: Supplementary file 1 [file genes-11-00333-s001.zip › genes-746100-supplementary.xlsx]

## Sheet: S1 A. thaliana
NLR genes	Annotation status	NLGenomeSweeper status	Notes
AT1G10920	Annotated NLR	Identified
AT1G12210	Annotated NLR	Identified
AT1G12220	Annotated NLR	Identified
AT1G12280	Annotated NLR	Identified
AT1G12290	Annotated NLR	Identified
AT1G15890	Annotated NLR	Identified
AT1G17600	Gene	Identified	TNL
AT1G17610	Gene	Identified	TN, gene fragment
AT1G27170	Annotated NLR	Identified
AT1G27180	Annotated NLR	Identified
AT1G31540	Annotated NLR	Identified
AT1G33560	Annotated NLR	Identified
AT1G50180	Annotated NLR	Identified
AT1G51480	Gene	Identified	CNL
AT1G51485	Annotated NLR	Identified
AT1G52660	Gene	Identified	CN, gene fragment
AT1G53350	Annotated NLR	Not identified	NB-ARC length below threshold
AT1G56510	Annotated NLR	Identified
AT1G56520	Annotated NLR	Identified
AT1G56540	Annotated NLR	Identified
AT1G58390	Annotated NLR	Identified
AT1G58400	Annotated NLR	Identified
AT1G58410	Annotated NLR	Identified
AT1G58602	Gene	Identified	NL
AT1G58807	Gene	Identified	CNL
AT1G58848	Gene	Identified	CNL
AT1G59124	Annotated NLR	Identified
AT1G59218	Annotated NLR	Identified
AT1G59620	Annotated NLR	Identified
AT1G59780	Annotated NLR	Not identified	Intron larger than 1 kb
AT1G61180	Annotated NLR	Identified
AT1G61190	Annotated NLR	Identified
AT1G61300	Annotated NLR	Identified
AT1G61310	Annotated NLR	Identified
AT1G62630	Annotated NLR	Identified
AT1G63350	Annotated NLR	Identified
AT1G63360	Annotated NLR	Identified
AT1G63730	Annotated NLR	Identified
AT1G63740	Annotated NLR	Identified
AT1G63750	Annotated NLR	Identified
AT1G63860	Annotated NLR	Identified
AT1G63870	Annotated NLR	Identified
AT1G63880	Annotated NLR	Identified
AT1G64070	Annotated NLR	Identified
AT1G65850	Annotated NLR	Identified
AT1G69550	Annotated NLR	Identified
AT1G72840	Annotated NLR	Identified
AT1G72850	Gene	Identified	TN, gene fragment
AT1G72860	Annotated NLR	Identified
AT1G72870	Gene	Identified	TN, gene fragment
AT2G14080	Annotated NLR	Identified
AT2G16870	Annotated NLR	Identified
AT2G17050	Annotated NLR	Identified
AT2G17060	Annotated NLR	Identified
AT3G03885	Gene	Identified	TNL
AT3G04210	Gene	Identified	TN, gene fragment
AT3G04220	Annotated NLR	Identified
AT3G07040	Annotated NLR	Identified
AT3G14460	Annotated NLR	Identified
AT3G14470	Annotated NLR	Identified
AT3G15700	Annotated NLR	Not identified	N, gene fragment
AT3G25505	Gene	Identified	TNL
AT3G25510	Annotated NLR	Identified
AT3G25515	Annotated NLR	Identified
AT3G44400	Annotated NLR	Identified
AT3G44480	Annotated NLR	Identified
AT3G44630	Annotated NLR	Identified
AT3G44670	Annotated NLR	Identified
AT3G46530	Annotated NLR	Identified
AT3G46710	Annotated NLR	Identified
AT3G46730	Annotated NLR	Identified
AT3G50950	Annotated NLR	Identified
AT3G51560	Annotated NLR	Identified
AT3G51570	Annotated NLR	Identified
AT4G08450	Annotated NLR	Identified
AT4G09360	Annotated NLR	Identified
AT4G09430	Annotated NLR	Identified
AT4G10780	Annotated NLR	Identified
AT4G11170	Annotated NLR	Identified
AT4G12010	Annotated NLR	Identified
AT4G12020	Annotated NLR	Identified
AT4G14370	Annotated NLR	Identified
AT4G14610	Annotated NLR	Identified
AT4G16860	Annotated NLR	Identified
AT4G16890	Annotated NLR	Identified
AT4G16900	Annotated NLR	Identified
AT4G16920	Annotated NLR	Identified
AT4G16940	Annotated NLR	Identified
AT4G16950	Annotated NLR	Identified
AT4G16960	Annotated NLR	Identified
AT4G19050	Annotated NLR	Not identified
AT4G19500	Annotated NLR	Identified
AT4G19510	Annotated NLR	Identified
AT4G19520	Annotated NLR	Identified
AT4G19530	Annotated NLR	Identified
AT4G26090	Annotated NLR	Identified
AT4G27190	Annotated NLR	Identified
AT4G27220	Annotated NLR	Identified
AT4G33300	Annotated NLR	Identified
AT4G36140	Annotated NLR	Identified
AT4G36150	Annotated NLR	Identified
AT5G04720	Annotated NLR	Not identified	NB-ARC length below threshold
AT5G05400	Annotated NLR	Identified
AT5G11250	Annotated NLR	Identified
AT5G17680	Annotated NLR	Identified
AT5G17880	Annotated NLR	Identified
AT5G17890	Annotated NLR	Identified
AT5G17970	Annotated NLR	Identified
AT5G18350	Annotated NLR	Identified
AT5G18360	Annotated NLR	Identified
AT5G18370	Annotated NLR	Identified
AT5G22690	Annotated NLR	Identified
AT5G28469	Gene	Identified	NL, gene fragment
AT5G35450	Annotated NLR	Identified
AT5G36930	Annotated NLR	Identified
AT5G38340	Annotated NLR	Identified
AT5G38350	Annotated NLR	Identified
AT5G38850	Annotated NLR	Identified
AT5G40060	Annotated NLR	Identified
AT5G40090	Gene	Identified	TN, gene fragment
AT5G40100	Annotated NLR	Identified
AT5G40910	Annotated NLR	Identified
AT5G40920	Annotated NLR	Identified
AT5G41540	Annotated NLR	Identified
AT5G41550	Annotated NLR	Identified
AT5G41740	Annotated NLR	Identified
AT5G41750	Annotated NLR	Identified
AT5G43470	Annotated NLR	Identified
AT5G43730	Annotated NLR	Identified
AT5G43740	Annotated NLR	Identified
AT5G44510	Annotated NLR	Identified
AT5G44870	Annotated NLR	Identified
AT5G45050	Annotated NLR	Identified
AT5G45060	Annotated NLR	Identified
AT5G45200	Annotated NLR	Identified
AT5G45210	Annotated NLR	Identified
AT5G45230	Annotated NLR	Identified
AT5G45240	Annotated NLR	Not identified
AT5G45250	Annotated NLR	Identified
AT5G45260	Annotated NLR	Identified
AT5G45510	Annotated NLR	Not identified	Divergent NB-ARC could not be identified
AT5G46260	Annotated NLR	Identified
AT5G46270	Annotated NLR	Identified
AT5G46450	Annotated NLR	Identified
AT5G46470	Annotated NLR	Identified
AT5G46490	Annotated NLR	Identified
AT5G46510	Annotated NLR	Identified
AT5G46520	Annotated NLR	Identified
AT5G47250	Annotated NLR	Identified
AT5G47260	Annotated NLR	Identified
AT5G47280	Annotated NLR	Identified
AT5G48620	Annotated NLR	Identified
AT5G48770	Annotated NLR	Identified
AT5G48780	Gene	Identified	TN, gene fragment
AT5G49140	Annotated NLR	Identified
AT5G51630	Annotated NLR	Identified
AT5G58120	Annotated NLR	Identified
AT5G63020	Annotated NLR	Identified
AT5G66630	Annotated NLR	Not identified	No LRRs
AT5G66900	Annotated NLR	Identified
AT5G66910	Annotated NLR	Identified

## Sheet: S2 H. annuus
Gene IDs	Annotation status	NLGenomeSweeper status	NLR-Annotator	Notes
HanXRQChr13g0391461	Annotated NBS-LRR	Identified	Identified	CN
HanXRQChr13g0416841	Annotated NBS-LRR	Identified	Identified	CN
HanXRQChr13g0425131	Annotated NBS-LRR	Not Identified	Identified	CN, no LRRs
HanXRQChr13g0420091	Annotated NBS-LRR	Not Identified	Identified	CN, intron > 1kb
HanXRQChr13g0421701	Annotated NBS-LRR	Not Identified	Not Identified	CN, truncated NB-ARC
HanXRQChr01g0020031	Annotated NBS-LRR	Identified	Identified	CNL
HanXRQChr01g0029291	Annotated NBS-LRR	Identified	Identified	CNL
HanXRQChr01g0029301	Annotated NBS-LRR	Identified	Identified	CNL
HanXRQChr01g0029311	Annotated NBS-LRR	Identified	Identified	CNL
HanXRQChr01g0029981	Annotated NBS-LRR	Identified	Identified	CNL
HanXRQChr01g0030561	Annotated NBS-LRR	Identified	Not Identified	CNL
HanXRQChr02g0031831	Annotated NBS-LRR	Identified	Identified	CNL
HanXRQChr02g0031861	Annotated NBS-LRR	Identified	Identified	CNL
HanXRQChr02g0031911	Annotated NBS-LRR	Identified	Identified	CNL
HanXRQChr02g0031921	Annotated NBS-LRR	Identified	Identified	CNL
HanXRQChr02g0046161	Annotated NBS-LRR	Identified	Identified	CNL
HanXRQChr04g0096351	Annotated NBS-LRR	Identified	Identified	CNL
HanXRQChr06g0184501	Annotated NBS-LRR	Identified	Identified	CNL
HanXRQChr07g0186661	Annotated NBS-LRR	Identified	Identified	CNL
HanXRQChr10g0310831	Annotated NBS-LRR	Identified	Identified	CNL
HanXRQChr10g0313911	Annotated NBS-LRR	Identified	Identified	CNL
HanXRQChr10g0313991	Annotated NBS-LRR	Identified	Identified	CNL
HanXRQChr10g0314021	Annotated NBS-LRR	Identified	Identified	CNL
HanXRQChr10g0314041	Annotated NBS-LRR	Identified	Identified	CNL
HanXRQChr10g0314111	Annotated NBS-LRR	Identified	Identified	CNL
HanXRQChr11g0339781	Annotated NBS-LRR	Identified	Identified	CNL
HanXRQChr12g0374601	Annotated NBS-LRR	Identified	Identified	CNL
HanXRQChr13g0391401	Annotated NBS-LRR	Identified	Identified	CNL
HanXRQChr13g0391531	Annotated NBS-LRR	Identified	Identified	CNL
HanXRQChr13g0391601	Annotated NBS-LRR	Identified	Identified	CNL
HanXRQChr13g0417971	Annotated NBS-LRR	Identified	Identified	CNL
HanXRQChr13g0417981	Annotated NBS-LRR	Identified	Identified	CNL
HanXRQChr13g0419001	Annotated NBS-LRR	Identified	Identified	CNL
HanXRQChr13g0422171	Annotated NBS-LRR	Identified	Identified	CNL
HanXRQChr13g0422181	Annotated NBS-LRR	Identified	Identified	CNL
HanXRQChr13g0422281	Annotated NBS-LRR	Identified	Identified	CNL
HanXRQChr13g0422441	Annotated NBS-LRR	Identified	Identified	CNL
HanXRQChr13g0422661	Annotated NBS-LRR	Identified	Identified	CNL
HanXRQChr13g0423761	Annotated NBS-LRR	Identified	Identified	CNL
HanXRQChr13g0423951	Annotated NBS-LRR	Identified	Identified	CNL
HanXRQChr13g0424021	Annotated NBS-LRR	Identified	Identified	CNL
HanXRQChr13g0424091	Annotated NBS-LRR	Identified	Identified	CNL
HanXRQChr13g0424681	Annotated NBS-LRR	Identified	Identified	CNL
HanXRQChr13g0424711	Annotated NBS-LRR	Identified	Identified	CNL
HanXRQChr13g0424961	Annotated NBS-LRR	Identified	Identified	CNL
HanXRQChr13g0424981	Annotated NBS-LRR	Identified	Identified	CNL
HanXRQChr13g0425021	Annotated NBS-LRR	Identified	Identified	CNL
HanXRQChr13g0425081	Annotated NBS-LRR	Identified	Identified	CNL
HanXRQChr13g0425451	Annotated NBS-LRR	Identified	Identified	CNL
HanXRQChr13g0425651	Annotated NBS-LRR	Identified	Identified	CNL
HanXRQChr13g0425731	Annotated NBS-LRR	Identified	Identified	CNL
HanXRQChr13g0425771	Annotated NBS-LRR	Identified	Identified	CNL
HanXRQChr13g0425821	Annotated NBS-LRR	Identified	Identified	CNL
HanXRQChr13g0425841	Annotated NBS-LRR	Identified	Identified	CNL
HanXRQChr13g0425851	Annotated NBS-LRR	Identified	Identified	CNL
HanXRQChr13g0425891	Annotated NBS-LRR	Identified	Identified	CNL
HanXRQChr13g0426171	Annotated NBS-LRR	Identified	Identified	CNL
HanXRQChr13g0426201	Annotated NBS-LRR	Identified	Identified	CNL
HanXRQChr14g0427031	Annotated NBS-LRR	Identified	Identified	CNL
HanXRQChr15g0468511	Annotated NBS-LRR	Identified	Identified	CNL
HanXRQChr15g0468541	Annotated NBS-LRR	Identified	Identified	CNL
HanXRQChr15g0468551	Annotated NBS-LRR	Identified	Identified	CNL
HanXRQChr15g0468571	Annotated NBS-LRR	Identified	Identified	CNL
HanXRQChr15g0471251	Annotated NBS-LRR	Identified	Identified	CNL
HanXRQChr15g0477951	Annotated NBS-LRR	Identified	Identified	CNL
HanXRQChr15g0478881	Annotated NBS-LRR	Identified	Identified	CNL
HanXRQChr15g0478941	Annotated NBS-LRR	Identified	Identified	CNL
HanXRQChr15g0479731	Annotated NBS-LRR	Identified	Identified	CNL
HanXRQChr15g0487541	Annotated NBS-LRR	Identified	Identified	CNL
HanXRQChr17g0546551	Annotated NBS-LRR	Identified	Identified	CNL
HanXRQChr17g0550881	Annotated NBS-LRR	Identified	Identified	CNL
HanXRQChr13g0391661	Annotated NBS-LRR	Identified	Identified	CNL
HanXRQChr13g0425361	Annotated NBS-LRR	Identified	Identified	CNL
HanXRQChr15g0477941	Annotated NBS-LRR	Identified	Identified	CNL
HanXRQChr01g0029151	Annotated NBS-LRR	Identified	Identified	CNL
HanXRQChr01g0030541	Annotated NBS-LRR	Identified	Identified	CNL
HanXRQChr02g0057351	Annotated NBS-LRR	Identified	Identified	CNL
HanXRQChr02g0057361	Annotated NBS-LRR	Identified	Identified	CNL
HanXRQChr04g0108881	Annotated NBS-LRR	Identified	Identified	CNL
HanXRQChr08g0224171	Annotated NBS-LRR	Identified	Identified	CNL
HanXRQChr11g0333001	Annotated NBS-LRR	Identified	Identified	CNL
HanXRQChr11g0333091	Annotated NBS-LRR	Identified	Identified	CNL
HanXRQChr12g0358681	Annotated NBS-LRR	Identified	Identified	CNL
HanXRQChr13g0417461	Annotated NBS-LRR	Identified	Identified	CNL
HanXRQChr13g0417831	Annotated NBS-LRR	Identified	Identified	CNL
HanXRQChr13g0421231	Annotated NBS-LRR	Identified	Identified	CNL
HanXRQChr13g0421361	Annotated NBS-LRR	Identified	Identified	CNL
HanXRQChr13g0422201	Annotated NBS-LRR	Identified	Identified	CNL
HanXRQChr13g0422431	Annotated NBS-LRR	Not Identified	Identified	CNL, false negative
HanXRQChr13g0423851	Annotated NBS-LRR	Identified	Identified	CNL
HanXRQChr13g0425461	Annotated NBS-LRR	Not Identified	Identified	CNL, No LRRs
HanXRQChr13g0426301	Annotated NBS-LRR	Identified	Identified	CNL
HanXRQChr14g0440091	Annotated NBS-LRR	Identified	Identified	CNL
HanXRQChr15g0477911	Annotated NBS-LRR	Identified	Identified	CNL
HanXRQChr17g0562451	Annotated NBS-LRR	Identified	Identified	CNL
HanXRQChr11g0340251	Annotated NBS-LRR	Identified	Identified	CNN
HanXRQChr09g0276981	Annotated NBS-LRR	Identified	Identified	CNNL
HanXRQChr10g0314071	Annotated NBS-LRR	Identified	Identified	CNNL
HanXRQChr08g0230881	Annotated NBS-LRR	Identified	Identified	CNNL
HanXRQChr08g0230991	Annotated NBS-LRR	Identified	Identified	CNNL
HanXRQChr01g0029261	Annotated NBS-LRR	Not Identified	Identified	N, No LRRs
HanXRQChr01g0029881	Annotated NBS-LRR	Identified	Identified	N
HanXRQChr02g0045901	Annotated NBS-LRR	Identified	Identified	N
HanXRQChr04g0095711	Annotated NBS-LRR	Not Identified	Identified	N, No LRRs
HanXRQChr04g0098721	Annotated NBS-LRR	Not Identified	Identified	N, No LRRs
HanXRQChr06g0171141	Annotated NBS-LRR	Identified	Identified	N
HanXRQChr08g0209821	Annotated NBS-LRR	Identified	Identified	N
HanXRQChr09g0240011	Annotated NBS-LRR	Identified	Identified	N
HanXRQChr09g0240091	Annotated NBS-LRR	Identified	Identified	N
HanXRQChr11g0344581	Annotated NBS-LRR	Not Identified	Identified	N, No LRRs
HanXRQChr13g0420141	Annotated NBS-LRR	Identified	Identified	N
HanXRQChr13g0421011	Annotated NBS-LRR	Identified	Identified	N
HanXRQChr13g0421021	Annotated NBS-LRR	Identified	Identified	N
HanXRQChr13g0426121	Annotated NBS-LRR	Identified	Identified	N
HanXRQChr13g0426141	Annotated NBS-LRR	Identified	Identified	N
HanXRQChr14g0453511	Annotated NBS-LRR	Identified	Identified	N
HanXRQChr14g0453551	Annotated NBS-LRR	Identified	Identified	N
HanXRQChr16g0507641	Annotated NBS-LRR	Not Identified	Identified	N, No LRRs
HanXRQChr17g0552491	Annotated NBS-LRR	Not Identified	Identified	N, No LRRs
HanXRQChr17g0562441	Annotated NBS-LRR	Identified	Identified	N
HanXRQChr09g0243851	Annotated NBS-LRR	Not Identified	Not Identified	N, No LRRs
HanXRQChr11g0335531	Annotated NBS-LRR	Not Identified	Identified	N, No LRRs
HanXRQChr15g0478981	Annotated NBS-LRR	Identified	Identified	N
HanXRQChr02g0057151	Annotated NBS-LRR	Not Identified	Identified	N, No LRRs
HanXRQChr13g0425761	Annotated NBS-LRR	Not Identified	Not Identified	N, No LRRs
HanXRQChr08g0209571	Annotated NBS-LRR	Not Identified	Identified	N, No LRRs
HanXRQChr13g0397101	Annotated NBS-LRR	Identified	Identified	N
HanXRQChr13g0424071	Annotated NBS-LRR	Not Identified	Identified	N, No LRRs
HanXRQChr17g0552531	Annotated NBS-LRR	Not Identified	Identified	N, truncated NB-ARC
HanXRQChr01g0003761	Annotated NBS-LRR	Not Identified	Identified	NL, truncated NB-ARC
HanXRQChr01g0030551	Annotated NBS-LRR	Identified	Not Identified	NL
HanXRQChr02g0037011	Annotated NBS-LRR	Identified	Identified	NL
HanXRQChr02g0057201	Annotated NBS-LRR	Identified	Identified	NL
HanXRQChr02g0057321	Annotated NBS-LRR	Identified	Identified	NL
HanXRQChr02g0057921	Annotated NBS-LRR	Identified	Identified	NL
HanXRQChr03g0065841	Annotated NBS-LRR	Identified	Identified	NL
HanXRQChr04g0095011	Annotated NBS-LRR	Identified	Identified	NL
HanXRQChr04g0095791	Annotated NBS-LRR	Identified	Identified	NL
HanXRQChr04g0098541	Annotated NBS-LRR	Identified	Identified	NL
HanXRQChr04g0098661	Annotated NBS-LRR	Identified	Identified	NL
HanXRQChr04g0098761	Annotated NBS-LRR	Identified	Identified	NL
HanXRQChr04g0098911	Annotated NBS-LRR	Identified	Identified	NL
HanXRQChr04g0108851	Annotated NBS-LRR	Identified	Identified	NL
HanXRQChr04g0110631	Annotated NBS-LRR	Identified	Identified	NL
HanXRQChr04g0123041	Annotated NBS-LRR	Identified	Identified	NL
HanXRQChr05g0159071	Annotated NBS-LRR	Not Identified	Not Identified	NL, False negative
HanXRQChr05g0159881	Annotated NBS-LRR	Not Identified	Identified	NL, NB-ARC length below threshold
HanXRQChr06g0169921	Annotated NBS-LRR	Identified	Identified	NL
HanXRQChr06g0184491	Annotated NBS-LRR	Identified	Identified	NL
HanXRQChr07g0193671	Annotated NBS-LRR	Identified	Identified	NL
HanXRQChr08g0211071	Annotated NBS-LRR	Identified	Identified	NL
HanXRQChr08g0216251	Annotated NBS-LRR	Identified	Identified	NL
HanXRQChr08g0224181	Annotated NBS-LRR	Identified	Identified	NL
HanXRQChr08g0231531	Annotated NBS-LRR	Identified	Identified	NL
HanXRQChr08g0233101	Annotated NBS-LRR	Identified	Identified	NL
HanXRQChr09g0239731	Annotated NBS-LRR	Not Identified	Identified	NL, False negative
HanXRQChr09g0240261	Annotated NBS-LRR	Identified	Identified	NL
HanXRQChr09g0241111	Annotated NBS-LRR	Identified	Identified	NL
HanXRQChr09g0243991	Annotated NBS-LRR	Identified	Not Identified	NL
HanXRQChr09g0244071	Annotated NBS-LRR	Identified	Identified	NL
HanXRQChr10g0279351	Annotated NBS-LRR	Identified	Identified	NL
HanXRQChr10g0313861	Annotated NBS-LRR	Identified	Identified	NL
HanXRQChr10g0316961	Annotated NBS-LRR	Identified	Identified	NL
HanXRQChr11g0320701	Annotated NBS-LRR	Identified	Identified	NL
HanXRQChr11g0333011	Annotated NBS-LRR	Identified	Identified	NL
HanXRQChr11g0333071	Annotated NBS-LRR	Identified	Identified	NL
HanXRQChr11g0333081	Annotated NBS-LRR	Identified	Identified	NL
HanXRQChr11g0335041	Annotated NBS-LRR	Identified	Identified	NL
HanXRQChr11g0344971	Annotated NBS-LRR	Identified	Identified	NL
HanXRQChr13g0391471	Annotated NBS-LRR	Identified	Identified	NL
HanXRQChr13g0391491	Annotated NBS-LRR	Identified	Identified	NL
HanXRQChr13g0391571	Annotated NBS-LRR	Identified	Identified	NL
HanXRQChr13g0415221	Annotated NBS-LRR	Identified	Identified	NL
HanXRQChr13g0415851	Annotated NBS-LRR	Identified	Identified	NL
HanXRQChr13g0420041	Annotated NBS-LRR	Identified	Identified	NL
HanXRQChr13g0421101	Annotated NBS-LRR	Identified	Identified	NL
HanXRQChr13g0421111	Annotated NBS-LRR	Identified	Identified	NL
HanXRQChr13g0421551	Annotated NBS-LRR	Identified	Identified	NL
HanXRQChr13g0422551	Annotated NBS-LRR	Identified	Identified	NL
HanXRQChr13g0423781	Annotated NBS-LRR	Identified	Identified	NL
HanXRQChr13g0424031	Annotated NBS-LRR	Identified	Identified	NL
HanXRQChr13g0424061	Annotated NBS-LRR	Identified	Identified	NL
HanXRQChr13g0424171	Annotated NBS-LRR	Identified	Identified	NL
HanXRQChr13g0424221	Annotated NBS-LRR	Identified	Identified	NL
HanXRQChr13g0424891	Annotated NBS-LRR	Identified	Identified	NL
HanXRQChr13g0424921	Annotated NBS-LRR	Identified	Identified	NL
HanXRQChr13g0425121	Annotated NBS-LRR	Identified	Identified	NL
HanXRQChr13g0425431	Annotated NBS-LRR	Identified	Identified	NL
HanXRQChr13g0426101	Annotated NBS-LRR	Identified	Identified	NL
HanXRQChr14g0453521	Annotated NBS-LRR	Identified	Identified	NL
HanXRQChr14g0453531	Annotated NBS-LRR	Identified	Not Identified	NL
HanXRQChr14g0457671	Annotated NBS-LRR	Identified	Identified	NL
HanXRQChr15g0482661	Annotated NBS-LRR	Identified	Identified	NL
HanXRQChr15g0485021	Annotated NBS-LRR	Not Identified	Not Identified	NL, false negative
HanXRQChr17g0534541	Annotated NBS-LRR	Identified	Identified	NL
HanXRQChr17g0539571	Annotated NBS-LRR	Identified	Identified	NL
HanXRQChr17g0539581	Annotated NBS-LRR	Identified	Identified	NL
HanXRQChr17g0553761	Annotated NBS-LRR	Identified	Identified	NL
HanXRQChr17g0553791	Annotated NBS-LRR	Identified	Identified	NL
HanXRQChr17g0555241	Annotated NBS-LRR	Identified	Identified	NL
HanXRQChr00c0003g0570951	Annotated NBS-LRR	Identified	Identified	NL
HanXRQChr00c0004g0571011	Annotated NBS-LRR	Identified	Identified	NL
HanXRQChr00c0037g0571241	Annotated NBS-LRR	Identified	Identified	NL
HanXRQChr03g0079391	Annotated NBS-LRR	Not Identified	Not Identified	NL, No LRRs
HanXRQChr06g0175651	Annotated NBS-LRR	Identified	Identified	NL
HanXRQChr17g0563461	Annotated NBS-LRR	Identified	Identified	NL
HanXRQChr02g0057161	Annotated NBS-LRR	Identified	Identified	NL
HanXRQChr10g0305431	Annotated NBS-LRR	Not Identified	Not Identified	NL, NB-ARC length below threshold
HanXRQChr13g0391631	Annotated NBS-LRR	Identified	Identified	NL
HanXRQChr01g0013121	Annotated NBS-LRR	Identified	Identified	NL
HanXRQChr02g0031941	Annotated NBS-LRR	Identified	Identified	NL
HanXRQChr02g0045891	Annotated NBS-LRR	Identified	Identified	NL
HanXRQChr02g0057231	Annotated NBS-LRR	Identified	Identified	NL
HanXRQChr03g0068641	Annotated NBS-LRR	Identified	Identified	NL
HanXRQChr03g0082411	Annotated NBS-LRR	Identified	Identified	NL
HanXRQChr04g0100251	Annotated NBS-LRR	Identified	Identified	NL
HanXRQChr05g0156991	Annotated NBS-LRR	Identified	Identified	NL
HanXRQChr06g0184461	Annotated NBS-LRR	Identified	Identified	NL
HanXRQChr07g0196511	Annotated NBS-LRR	Identified	Identified	NL
HanXRQChr08g0224991	Annotated NBS-LRR	Identified	Identified	NL
HanXRQChr08g0225581	Annotated NBS-LRR	Not Identified	Not Identified	NL, truncated NB-ARC
HanXRQChr09g0260361	Annotated NBS-LRR	Identified	Identified	NL
HanXRQChr09g0267021	Annotated NBS-LRR	Identified	Identified	NL
HanXRQChr10g0310841	Annotated NBS-LRR	Identified	Identified	NL
HanXRQChr11g0344981	Annotated NBS-LRR	Identified	Identified	NL
HanXRQChr11g0348661	Annotated NBS-LRR	Identified	Identified	NL
HanXRQChr13g0390571	Annotated NBS-LRR	Identified	Identified	NL
HanXRQChr13g0419781	Annotated NBS-LRR	Identified	Identified	NL
HanXRQChr13g0419811	Annotated NBS-LRR	Identified	Identified	NL
HanXRQChr13g0420451	Annotated NBS-LRR	Identified	Identified	NL
HanXRQChr13g0421501	Annotated NBS-LRR	Identified	Identified	NL
HanXRQChr13g0421521	Annotated NBS-LRR	Identified	Identified	NL
HanXRQChr13g0421611	Annotated NBS-LRR	Identified	Identified	NL
HanXRQChr13g0421641	Annotated NBS-LRR	Identified	Identified	NL
HanXRQChr13g0421691	Annotated NBS-LRR	Identified	Identified	NL
HanXRQChr13g0422131	Annotated NBS-LRR	Identified	Identified	NL
HanXRQChr13g0423821	Annotated NBS-LRR	Identified	Identified	NL
HanXRQChr13g0423881	Annotated NBS-LRR	Identified	Identified	NL
HanXRQChr13g0423911	Annotated NBS-LRR	Identified	Identified	NL
HanXRQChr13g0423971	Annotated NBS-LRR	Identified	Identified	NL
HanXRQChr13g0424081	Annotated NBS-LRR	Identified	Identified	NL
HanXRQChr13g0425321	Annotated NBS-LRR	Identified	Identified	NL
HanXRQChr13g0425411	Annotated NBS-LRR	Identified	Identified	NL
HanXRQChr13g0425931	Annotated NBS-LRR	Identified	Identified	NL
HanXRQChr13g0425941	Annotated NBS-LRR	Identified	Identified	NL
HanXRQChr14g0430311	Annotated NBS-LRR	Identified	Identified	NL
HanXRQChr15g0468591	Annotated NBS-LRR	Identified	Identified	NL
HanXRQChr15g0478711	Annotated NBS-LRR	Identified	Identified	NL
HanXRQChr16g0505241	Annotated NBS-LRR	Identified	Identified	NL
HanXRQChr16g0515361	Annotated NBS-LRR	Identified	Identified	NL
HanXRQChr16g0523611	Annotated NBS-LRR	Identified	Identified	NL
HanXRQChr17g0534571	Annotated NBS-LRR	Identified	Identified	NL
HanXRQChr17g0552521	Annotated NBS-LRR	Not Identified	Identified	NL, NB-ARC length below threshold
HanXRQChr00c0003g0570971	Annotated NBS-LRR	Identified	Identified	NL
HanXRQChr14g0434871	Annotated NBS-LRR	Identified	Identified	NN
HanXRQChr13g0421731	Annotated NBS-LRR	Identified	Identified	NN
HanXRQChr10g0279361	Annotated NBS-LRR	Identified	Identified	NNL
HanXRQChr13g0425381	Annotated NBS-LRR	Identified	Identified	NNL
HanXRQChr17g0539591	Annotated NBS-LRR	Identified	Identified	NNL
HanXRQChr08g0230931	Annotated NBS-LRR	Identified	Identified	NNL
HanXRQChr16g0505221	Annotated NBS-LRR	Identified	Identified	NNL
HanXRQChr16g0518581	Annotated NBS-LRR	Identified	Identified	NNL
HanXRQChr03g0067681	Annotated NBS-LRR	Identified	Not Identified	RCNL
HanXRQChr03g0073241	Annotated NBS-LRR	Identified	Not Identified	RCNL
HanXRQChr07g0191791	Annotated NBS-LRR	Identified	Not Identified	RN
HanXRQChr02g0046611	Annotated NBS-LRR	Identified	Identified	RNL
HanXRQChr02g0048181	Annotated NBS-LRR	Not Identified	Not Identified	RNLL, NB-ARC domain length below threshold
HanXRQChr04g0095241	Annotated NBS-LRR	Identified	Not Identified	RNL
HanXRQChr05g0129181	Annotated NBS-LRR	Identified	Not Identified	RNL
HanXRQChr07g0191781	Annotated NBS-LRR	Not Identified	Not Identified	RNL, intron >1.5 kb
HanXRQChr11g0331571	Annotated NBS-LRR	Identified	Not Identified	RNL
HanXRQChr14g0430731	Annotated NBS-LRR	Identified	Identified	RNL
HanXRQChr15g0489401	Annotated NBS-LRR	Identified	Not Identified	RNL
HanXRQChr15g0489421	Annotated NBS-LRR	Identified	Not Identified	RNL
HanXRQChr07g0191761	Annotated NBS-LRR	Identified	Not Identified	RNL
HanXRQChr05g0136351	Annotated NBS-LRR	Identified	Identified	CTN
HanXRQChr06g0184071	Annotated NBS-LRR	Identified	Identified	CTNL
HanXRQChr01g0018861	Annotated NBS-LRR	Identified	Identified	TN
HanXRQChr03g0077041	Annotated NBS-LRR	Identified	Identified	TN
HanXRQChr03g0077061	Annotated NBS-LRR	Identified	Identified	TN
HanXRQChr03g0077101	Annotated NBS-LRR	Identified	Identified	TN
HanXRQChr03g0077151	Annotated NBS-LRR	Identified	Identified	TN
HanXRQChr04g0101161	Annotated NBS-LRR	Not Identified	Identified	TN, no LRRs
HanXRQChr06g0183841	Annotated NBS-LRR	Not Identified	Identified	TN, no LRRs
HanXRQChr06g0184181	Annotated NBS-LRR	Not Identified	Identified	TN, no LRRs
HanXRQChr08g0209681	Annotated NBS-LRR	Identified	Identified	TN
HanXRQChr08g0210991	Annotated NBS-LRR	Not Identified	Identified	TN, no LRRs
HanXRQChr09g0239281	Annotated NBS-LRR	Identified	Identified	TN
HanXRQChr09g0239451	Annotated NBS-LRR	Identified	Identified	TN
HanXRQChr09g0239481	Annotated NBS-LRR	Identified	Identified	TN
HanXRQChr09g0240251	Annotated NBS-LRR	Not Identified	Identified	TN, truncated NB-ARC
HanXRQChr09g0240291	Annotated NBS-LRR	Not Identified	Identified	TN, no LRRs
HanXRQChr14g0457381	Annotated NBS-LRR	Identified	Identified	TN
HanXRQChr16g0521761	Annotated NBS-LRR	Identified	Identified	TN
HanXRQChr17g0570611	Annotated NBS-LRR	Not Identified	Identified	TN, no LRRs
HanXRQChr04g0095371	Annotated NBS-LRR	Not Identified	Identified	TN, no LRRs
HanXRQChr04g0117551	Annotated NBS-LRR	Not Identified	Identified	TN, no LRRs
HanXRQChr09g0240571	Annotated NBS-LRR	Identified	Identified	TN
HanXRQChr01g0016931	Annotated NBS-LRR	Not Identified	Identified	TNLL, false negative
HanXRQChr01g0016951	Annotated NBS-LRR	Identified	Identified	TNL
HanXRQChr01g0018891	Annotated NBS-LRR	Identified	Identified	TNL
HanXRQChr02g0052061	Annotated NBS-LRR	Identified	Not Identified	TNLL
HanXRQChr03g0063201	Annotated NBS-LRR	Identified	Identified	TNL
HanXRQChr03g0063901	Annotated NBS-LRR	Identified	Identified	TNL
HanXRQChr03g0065091	Annotated NBS-LRR	Identified	Identified	TNL
HanXRQChr04g0095331	Annotated NBS-LRR	Not Identified	Identified	TNL, LRRs > 5 kb away
HanXRQChr04g0095641	Annotated NBS-LRR	Not Identified	Identified	TNL, retrotransposon
HanXRQChr04g0095771	Annotated NBS-LRR	Identified	Identified	TNL
HanXRQChr04g0098511	Annotated NBS-LRR	Identified	Identified	TNL
HanXRQChr04g0098561	Annotated NBS-LRR	Identified	Identified	TNL
HanXRQChr04g0101181	Annotated NBS-LRR	Identified	Identified	TNL
HanXRQChr04g0103931	Annotated NBS-LRR	Identified	Identified	TNL
HanXRQChr05g0149841	Annotated NBS-LRR	Identified	Identified	TNL
HanXRQChr06g0184161	Annotated NBS-LRR	Identified	Identified	TNL
HanXRQChr08g0209741	Annotated NBS-LRR	Identified	Identified	TNL
HanXRQChr08g0211081	Annotated NBS-LRR	Identified	Identified	TNL
HanXRQChr09g0239211	Annotated NBS-LRR	Identified	Identified	TNL
HanXRQChr09g0239251	Annotated NBS-LRR	Identified	Identified	TNL
HanXRQChr09g0239431	Annotated NBS-LRR	Identified	Identified	TNL
HanXRQChr09g0239531	Annotated NBS-LRR	Identified	Identified	TNL
HanXRQChr09g0239701	Annotated NBS-LRR	Identified	Identified	TNL
HanXRQChr09g0239991	Annotated NBS-LRR	Identified	Identified	TNL
HanXRQChr09g0240621	Annotated NBS-LRR	Identified	Identified	TNL
HanXRQChr09g0240841	Annotated NBS-LRR	Identified	Identified	TNL
HanXRQChr09g0241811	Annotated NBS-LRR	Identified	Identified	TNL
HanXRQChr09g0243151	Annotated NBS-LRR	Identified	Identified	TNL
HanXRQChr09g0245031	Annotated NBS-LRR	Identified	Identified	TNL
HanXRQChr10g0293411	Annotated NBS-LRR	Identified	Identified	TNL
HanXRQChr10g0298171	Annotated NBS-LRR	Identified	Identified	TNL
HanXRQChr12g0361091	Annotated NBS-LRR	Identified	Identified	TNL
HanXRQChr13g0396521	Annotated NBS-LRR	Identified	Identified	TNL
HanXRQChr15g0465971	Annotated NBS-LRR	Identified	Identified	TNL
HanXRQChr16g0501921	Annotated NBS-LRR	Identified	Identified	TNL
HanXRQChr16g0520121	Annotated NBS-LRR	Identified	Identified	TNL
HanXRQChr16g0521531	Annotated NBS-LRR	Identified	Identified	TNL
HanXRQChr16g0522521	Annotated NBS-LRR	Identified	Identified	TNL
HanXRQChr02g0037001	Annotated NBS-LRR	Identified	Identified	TNL
HanXRQChr02g0050681	Annotated NBS-LRR	Identified	Identified	TNL
HanXRQChr02g0050711	Annotated NBS-LRR	Identified	Identified	TNL
HanXRQChr04g0094901	Annotated NBS-LRR	Identified	Identified	TNL
HanXRQChr04g0095341	Annotated NBS-LRR	Identified	Identified	TNL
HanXRQChr05g0149501	Annotated NBS-LRR	Identified	Identified	TNL
HanXRQChr08g0209601	Annotated NBS-LRR	Identified	Identified	TNL
HanXRQChr09g0243171	Annotated NBS-LRR	Identified	Identified	TNL
HanXRQChr13g0411671	Annotated NBS-LRR	Identified	Identified	TNL
HanXRQChr16g0521501	Annotated NBS-LRR	Identified	Identified	TNL
HanXRQChr16g0521551	Annotated NBS-LRR	Identified	Identified	TNL
HanXRQChr06g0183851	Annotated NBS-LRR	Not Identified	Identified	TNL, false negative
HanXRQChr09g0239551	Annotated NBS-LRR	Identified	Identified	TNL
HanXRQChr03g0064011	Annotated NBS-LRR	Not Identified	Not Identified	TNL
HanXRQChr08g0210051	Annotated NBS-LRR	Identified	Identified	TNLTNL
HanXRQChr10g0317141	Annotated NBS-LRR	Identified	Identified	TTNL
HanXRQChr01:147937127-147937927	Gene	Identified	Identified	CNL, HanXRQChr01g0029241
HanXRQChr01:150626054-150626851	Gene	Identified	Identified	NL, HanXRQChr01g0029971
HanXRQChr02:173075693-173076511	Gene	Identified	Identified	NL, HanXRQChr02g0057251
HanXRQChr02:173797045-173797863	Gene	Identified	Identified	NL, HanXRQChr02g0057481
HanXRQChr03:111652939-111653781	Gene	Identified	Identified	NL, HanXRQChr03g0076551
HanXRQChr04:17204144-17204941	Gene	Identified	Identified	TNL, HanXRQChr04g0098501
HanXRQChr04:24633161-24634012	Gene	Identified	Identified	CNL, HanXRQChr04g0100231
HanXRQChr04:81428263-81429108	Gene	Identified	Identified	CNL, HanXRQChr04g0108861
HanXRQChr04:81457896-81458741	Gene	Identified	Identified	CNL, HanXRQChr04g0108871
HanXRQChr05:70145785-70146630	Gene	Identified	Identified	CNL, HanXRQChr05g0139261
HanXRQChr05:120731502-120732290	Gene	Identified	Identified	TNL, potential pseudogene, HanXRQChr05g0144011
HanXRQChr05:191990425-191991231	Gene	Identified	Identified	CNL, HanXRQChr05g0156051
HanXRQChr08:105990274-105991035	Gene	Identified	Identified	NL, potential pseudogene, HanXRQChr08g0230911
HanXRQChr10:227851483-227852283	Gene	Identified	Identified	CNL, HanXRQChr10g0313961
HanXRQChr10:227871129-227871935	Gene	Identified	Identified	CNL, HanXRQChr10g0313981
HanXRQChr12:13652959-13653801	Gene	Identified	Identified	CNL, HanXRQChr12g0358441
HanXRQChr12:156017286-156018129	Gene	Identified	Identified	NL, potential pseudogene, HanXRQChr12g0383261
HanXRQChr13:22801238-22802005	Gene	Identified	Identified	NL, potential pseudogene, HanXRQChr13g0390261
HanXRQChr13:100423695-100424447	Gene	Identified	Identified	TNL, HanXRQChr13g0403831
HanXRQChr13:164617825-164618656	Gene	Identified	Identified	CNL, potential pseudogene, HanXRQChr13g0417471
HanXRQChr13:167112011-167112841	Gene	Identified	Identified	CNL, HanXRQChr13g0417991
HanXRQChr13:174560500-174561330	Gene	Identified	Identified	CNL, HanXRQChr13g0420061
HanXRQChr13:174748863-174749681	Gene	Identified	Identified	NL, HanXRQChr13g0420101
HanXRQChr13:178055861-178056697	Gene	Identified	Identified	NL, HanXRQChr13g0421001
HanXRQChr13:178206905-178207699	Gene	Identified	Identified	CNL, HanXRQChr13g0421071
HanXRQChr13:178255167-178256015	Gene	Identified	Identified	NL, HanXRQChr13g0421091
HanXRQChr13:178268951-178269793	Gene	Identified	Identified	CNL, HanXRQChr13g0421091
HanXRQChr13:178513037-178513864	Gene	Identified	Identified	NL, HanXRQChr13g0421141
HanXRQChr13:179080325-179081119	Gene	Identified	Identified	NL, HanXRQChr13g0421411
HanXRQChr13:179146115-179146960	Gene	Identified	Identified	CNL, HanXRQChr13g0421451
HanXRQChr13:179196082-179196873	Gene	Identified	Identified	NL, HanXRQChr13g0421461
HanXRQChr13:179428909-179429748	Gene	Identified	Identified	NL, HanXRQChr13g0421511
HanXRQChr13:179528737-179529579	Gene	Identified	Identified	CNL, HanXRQChr13g0421531
HanXRQChr13:179542378-179543175	Gene	Identified	Identified	NL, HanXRQChr13g0421541
HanXRQChr13:179770291-179771130	Gene	Identified	Identified	NL, HanXRQChr13g0421661
HanXRQChr13:182276110-182276946	Gene	Identified	Identified	CNL, HanXRQChr13g0422261
HanXRQChr13:185259834-185260650	Gene	Identified	Identified	NL, potential pseudogene, HanXRQChr13g0423051
HanXRQChr13:193205795-193206631	Gene	Identified	Identified	NL, HanXRQChr13g0425301
HanXRQChr13:194286190-194286996	Gene	Identified	Identified	CNL, HanXRQChr13g0425681
HanXRQChr14:151070486-151071319	Gene	Identified	Identified	NL, HanXRQChr14g0453481
HanXRQChr14:151334808-151335638	Gene	Identified	Identified	NL, HanXRQChr14g0453541
HanXRQChr14:162121014-162121766	Gene	Identified	Identified	TNL, HanXRQChr14g0457351
HanXRQChr17:105283795-105284601	Gene	Identified	Identified	NL, potential pseudogene, HanXRQChr17g0555791
HanXRQChr01:52612244-52613041	Not annotated	Identified	Identified	TNL
HanXRQChr01:101867177-101867914	Not annotated	Identified	Identified	TNL
HanXRQChr01:104376105-104376932	Not annotated	Identified	Identified	CNL
HanXRQChr01:117168802-117169673	Not annotated	Identified	Identified	CNL, potential pseudogene
HanXRQChr01:147903798-147904598	Not annotated	Identified	Identified	CNL
HanXRQChr01:147970042-147970839	Not annotated	Identified	Identified	CNL
HanXRQChr01:148345248-148345954	Not annotated	Identified	Identified	Gene fragments
HanXRQChr02:28467247-28467948	Not annotated	Identified	Identified	TNL, potential pseudogene
HanXRQChr02:31288668-31289408	Not annotated	Identified	Identified	NL
HanXRQChr02:32192316-32193056	Not annotated	Identified	Identified	NL
HanXRQChr02:172791067-172791726	Not annotated	Identified	Identified	NL, potential pseudogene
HanXRQChr02:173742132-173742950	Not annotated	Identified	Identified	NL
HanXRQChr03:17840094-17840906	Not annotated	Identified	Identified	NL, potential pseudogene
HanXRQChr03:20861154-20861981	Not annotated	Identified	Identified	CNL
HanXRQChr03:31372267-31374025	Not annotated	Identified	Identified	TNL
HanXRQChr03:33211548-33212345	Not annotated	Identified	Not Identified	NL, potential pseudogene
HanXRQChr04:5534111-5534863	Not annotated	Identified	Identified	NL
HanXRQChr04:5568976-5569713	Not annotated	Identified	Identified	NL
HanXRQChr04:5802463-5803088	Not annotated	Identified	Identified	NL, potential pseudogene
HanXRQChr04:6260880-6261626	Not annotated	Identified	Identified	CNL, potential pseudogene
HanXRQChr04:14126817-14127554	Not annotated	Identified	Identified	NL
HanXRQChr04:16910429-16911226	Not annotated	Identified	Identified	TNL
HanXRQChr04:21658767-21659519	Not annotated	Identified	Identified	TNL
HanXRQChr04:41964538-41965268	Not annotated	Identified	Identified	TN, potential pseudogene
HanXRQChr04:142122661-142123365	Not annotated	Identified	Identified	NL
HanXRQChr04:155112038-155112697	Not annotated	Identified	Identified	TNL, potential pseudogene
HanXRQChr05:161526140-161526895	Not annotated	Identified	Identified	TNL
HanXRQChr05:186518525-186519184	Not annotated	Identified	Identified	TNL, potential pseudogene
HanXRQChr06:23735114-23735883	Not annotated	Identified	Identified	NL, potential pseudogene
HanXRQChr06:95783693-95784496	Not annotated	Identified	Identified	NL
HanXRQChr06:101473531-101474334	Not annotated	Identified	Identified	NL
HanXRQChr08:5760237-5760944	Not annotated	Identified	Identified	NL
HanXRQChr08:6674870-6675607	Not annotated	Identified	Identified	TNL
HanXRQChr08:73982022-73982741	Not annotated	Identified	Identified	CNL
HanXRQChr08:106168814-106169581	Not annotated	Identified	Identified	CNL, potential pseudogene
HanXRQChr08:106330734-106331501	Not annotated	Identified	Identified	CNL, potential pseudogene
HanXRQChr09:283778-284515	Not annotated	Identified	Identified	TNL
HanXRQChr09:582680-583447	Not annotated	Identified	Identified	NL
HanXRQChr09:10670746-10671483	Not annotated	Identified	Identified	TNL
HanXRQChr09:10709791-10710528	Not annotated	Identified	Identified	TNL
HanXRQChr09:11820704-11821438	Not annotated	Identified	Identified	TNL
HanXRQChr09:12578089-12578832	Not annotated	Identified	Identified	NL, potential pseudogene
HanXRQChr09:12991272-12991964	Not annotated	Identified	Identified	TNL
HanXRQChr09:13030577-13031326	Not annotated	Identified	Identified	TNL
HanXRQChr09:14344573-14345358	Not annotated	Identified	Identified	TNL
HanXRQChr09:16506083-16506826	Not annotated	Identified	Identified	CNL
HanXRQChr09:16626750-16627520	Not annotated	Identified	Identified	TNL
HanXRQChr09:17044605-17045351	Not annotated	Identified	Identified	TNL
HanXRQChr09:17069062-17069832	Not annotated	Identified	Identified	TNL
HanXRQChr09:17140306-17141067	Not annotated	Identified	Identified	TNL
HanXRQChr09:17873317-17874048	Not annotated	Identified	Identified	TNL
HanXRQChr09:18242119-18242805	Not annotated	Identified	Identified	TNL
HanXRQChr09:18255772-18256516	Not annotated	Identified	Identified	TNL, potential pseudogene
HanXRQChr09:18337822-18338565	Not annotated	Identified	Identified	TNL
HanXRQChr09:19793561-19794304	Not annotated	Identified	Identified	TNL
HanXRQChr09:21328581-21329335	Not annotated	Identified	Identified	NL, potential pseudogene
HanXRQChr09:25124661-25125434	Not annotated	Identified	Identified	CNL, potential pseudogene
HanXRQChr09:26151031-26151804	Not annotated	Identified	Identified	NL
HanXRQChr09:26645828-26646595	Not annotated	Identified	Identified	NL
HanXRQChr09:34079377-34080150	Not annotated	Identified	Identified	CNL, potential pseudogene
HanXRQChr09:34124598-34125371	Not annotated	Identified	Identified	CNL
HanXRQChr09:34795750-34796523	Not annotated	Identified	Identified	CNL
HanXRQChr09:36601189-36601899	Not annotated	Identified	Not Identified	TNL
HanXRQChr09:36985941-36986674	Not annotated	Identified	Identified	TNL, potential pseudogene
HanXRQChr09:43157365-43158093	Not annotated	Identified	Not Identified	NL
HanXRQChr09:44327658-44328491	Not annotated	Identified	Identified	TNL
HanXRQChr10:227830768-227831565	Not annotated	Identified	Identified	CNL
HanXRQChr10:238124246-238124996	Not annotated	Identified	Identified	TNL
HanXRQChr10:238962470-238963222	Not annotated	Identified	Identified	NL
HanXRQChr10:238999279-239000034	Not annotated	Identified	Identified	TNL, potential pseudogene
HanXRQChr11:2330873-2331694	Not annotated	Identified	Identified	NL
HanXRQChr12:25676688-25677434	Not annotated	Identified	Identified	CNL
HanXRQChr13:33375444-33376286	Not annotated	Identified	Identified	NL
HanXRQChr13:135037239-135037976	Not annotated	Identified	Identified	TNL, potential pseudogene
HanXRQChr13:174165831-174166670	Not annotated	Identified	Identified	CNL, potential pseudogene
HanXRQChr13:178066692-178067429	Not annotated	Identified	Identified	NL
HanXRQChr13:178104532-178105269	Not annotated	Identified	Identified	NL
HanXRQChr13:179140084-179140827	Not annotated	Identified	Identified	NL
HanXRQChr13:185269783-185270622	Not annotated	Identified	Identified	CNL
HanXRQChr13:189763921-189764757	Not annotated	Identified	Identified	NL
HanXRQChr13:190002708-190003586	Not annotated	Identified	Identified	CNL
HanXRQChr13:194082060-194082866	Not annotated	Identified	Identified	CNL
HanXRQChr13:194100159-194101031	Not annotated	Identified	Identified	CNL
HanXRQChr13:194331954-194332842	Not annotated	Identified	Identified	CNL
HanXRQChr13:194561335-194562210	Not annotated	Identified	Identified	CNL
HanXRQChr13:196132306-196133115	Not annotated	Identified	Identified	CNL
HanXRQChr14:8130994-8131788	Not annotated	Identified	Identified	NL, potential pseudogene
HanXRQChr14:160348049-160348753	Not annotated	Identified	Identified	TNL
HanXRQChr15:39869209-39870015	Not annotated	Identified	Identified	TNL
HanXRQChr15:62960693-62961514	Not annotated	Identified	Identified	CNL, potential pseudogene
HanXRQChr15:137096755-137097495	Not annotated	Identified	Identified	TNL, potential pseudogene
HanXRQChr15:145997582-145998325	Not annotated	Identified	Identified	TNL
HanXRQChr16:143224711-143225502	Not annotated	Identified	Identified	TNL
HanXRQChr16:150308665-150309447	Not annotated	Identified	Identified	TNL
HanXRQChr17:213478304-213479050	Not annotated	Identified	Identified	TNL
HanXRQChr17:213658249-213659070	Not annotated	Identified	Identified	TNL
HanXRQChr09:16126341-16127524	Not annotated	Not Identified	Identified	No LRRs
HanXRQChr09:17592523-17603537	Not annotated	Not Identified	Identified	TNL, introns in NB-ARC > 3 kb
HanXRQChr09:26564681-26565537	Not annotated	Not Identified	Identified	No LRRs
HanXRQChr09:28444409-28445338	Not annotated	Not Identified	Identified	No LRRs
HanXRQChr09:33469864-33470758	Not annotated	Not Identified	Identified	No LRRs
HanXRQChr09:36399514-36402762	Not annotated	Not Identified	Identified	No LRRs
HanXRQChr09:200188251-200188755	Not annotated	Not Identified	Identified	No LRRs
HanXRQChr09:200193671-200194175	Not annotated	Not Identified	Identified	No LRRs
HanXRQChr09:207718232-207719037	Not annotated	Not Identified	Identified	NL, truncated NB-ARC
HanXRQChr09:181892255-181894345	Not annotated	Not Identified	Identified	TNL, truncated NB-ARC
HanXRQChr09:73703107-73703611	Not annotated	Not Identified	Identified	No LRRs
HanXRQChr09:61065492-61065863	Not annotated	Not Identified	Identified	No LRRs
HanXRQChr09:53494617-53494954	Not annotated	Not Identified	Identified	No LRRs
HanXRQChr09:44459866-44461103	Not annotated	Not Identified	Identified	No LRRs
HanXRQChr09:25100333-25101227	Not annotated	Not Identified	Identified	No LRRs
HanXRQChr09g0240171	Gene	Not Identified	Identified	TNL, NB-ARC length below threshold
HanXRQChr09:16641437-16645320	Not annotated	Not Identified	Identified	NL, truncated NB-ARC
HanXRQChr09:13257759-13258306	Not annotated	Not Identified	Identified	Gene fragments
HanXRQChr09g0239421	Gene	Not Identified	Identified	TN, no LRRs
HanXRQChr09:12063600-12064490	Not annotated	Not Identified	Identified	No LRRs
HanXRQChr09:12028044-12032640	Not annotated	Not Identified	Identified	NL, NB-ARC length below threshold
HanXRQChr09:12006187-12021098	Not annotated	Not Identified	Identified	No NB-ARC
HanXRQChr08:6031979-6037358	Not annotated	Not Identified	Identified	TNL, NB-ARC length below threshold
HanXRQChr08:9976647-9979400	Not annotated	Not Identified	Identified	No LRRs
HanXRQChr08:10015915-10016527	Not annotated	Not Identified	Identified	No LRRs
HanXRQChr08g0216421	Gene	Not Identified	Identified	NL, NB-ARC length below threshold
HanXRQChr08:38812576-38813922	Not annotated	Not Identified	Identified	No LRRs
HanXRQChr08:106225310-106227037	Not annotated	Not Identified	Identified	No LRRs
HanXRQChr08:107121967-107130407	Not annotated	Not Identified	Identified	NL, NB-ARC length below threshold
HanXRQChr08:30513272-30513926	Not annotated	Not Identified	Identified	No LRRs
HanXRQChr08:10820704-10822319	Not annotated	Not Identified	Identified	No LRRs
HanXRQChr08:10780833-10782449	Not annotated	Not Identified	Identified	No LRRs
HanXRQChr08:10733077-10734873	Not annotated	Not Identified	Identified	No LRRs
HanXRQChr08:10693231-10695981	Not annotated	Not Identified	Identified	No LRRs
HanXRQChr08:9963791-9965407	Not annotated	Not Identified	Identified	No LRRs
HanXRQChr08:6727468-6727876	Not annotated	Not Identified	Identified	No LRRs
HanXRQChr08:6701139-6701547	Not annotated	Not Identified	Identified	No LRRs
HanXRQChr08g0209591	Gene	Not Identified	Identified	NL, NB-ARC length below threshold
HanXRQChr07:16055962-16056466	Not annotated	Not Identified	Identified	No LRRs
HanXRQChr07:16061712-16062216	Not annotated	Not Identified	Identified	No LRRs
HanXRQChr07:27259451-27261314	Not annotated	Not Identified	Identified	No LRRs
HanXRQChr07:60939613-60943536	Not annotated	Not Identified	Identified	No LRRs
HanXRQChr07:43733517-43734238	Not annotated	Not Identified	Identified	No LRRs
HanXRQChr06:522617-524856	Not annotated	Not Identified	Identified	No LRRs
HanXRQChr06g0174531	Gene	Not Identified	Identified	TNL, NB-ARC length below threshold
HanXRQChr05:191995884-191997765	Not annotated	Not Identified	Identified	NL, NB-ARC length below threshold
HanXRQChr04:2098804-2099344	Not annotated	Not Identified	Identified	No LRRs
HanXRQChr04:4399802-4400668	Not annotated	Not Identified	Identified	No LRRs
HanXRQChr04:5843949-5844653	Not annotated	Not Identified	Identified	No LRRs
HanXRQChr04g0098851	Gene	Not Identified	Identified	TNL, introns in NB-ARC > 3 kb
HanXRQChr04:143524334-143531959	Not annotated	Not Identified	Identified	TNL, false negative
HanXRQChr04:143596713-143599225	Not annotated	Not Identified	Identified	No LRRs
HanXRQChr04:140850722-140853140	Not annotated	Not Identified	Identified	No LRRs
HanXRQChr04:138481136-138481494	Not annotated	Not Identified	Identified	No LRRs
HanXRQChr04:138479586-138480475	Not annotated	Not Identified	Identified	No LRRs
HanXRQChr04:138478181-138480475	Not annotated	Not Identified	Identified	No LRRs
HanXRQChr04:103174218-103174722	Not annotated	Not Identified	Identified	No LRRs
HanXRQChr04:103132052-103132556	Not annotated	Not Identified	Identified	No LRRs
HanXRQChr04:103126470-103129115	Not annotated	Not Identified	Identified	No LRRs
HanXRQChr04:79665177-79665350	Not annotated	Not Identified	Identified	No LRRs
HanXRQChr04:17268243-17270485	Not annotated	Not Identified	Identified	No LRRs
HanXRQChr03:21033041-21034203	Not annotated	Not Identified	Identified	No LRRs
HanXRQChr03:28971341-28972161	Not annotated	Not Identified	Identified	No LRRs
HanXRQChr03:28977232-28977736	Not annotated	Not Identified	Identified	No LRRs
HanXRQChr02:28222781-28223659	Not annotated	Not Identified	Identified	No LRRs
HanXRQChr02:111915789-111916211	Not annotated	Not Identified	Identified	No LRRs
HanXRQChr02:111895253-111896768	Not annotated	Not Identified	Identified	NL, NB-ARC length below threshold
HanXRQChr02:31275301-31276172	Not annotated	Not Identified	Identified	No LRRs
HanXRQChr01:117182518-117186883	Not annotated	Not Identified	Identified	NL, NB-ARC length below threshold
HanXRQChr01:63057042-63057546	Not annotated	Not Identified	Identified	No LRRs
HanXRQChr01:63051523-63052027	Not annotated	Not Identified	Identified	No LRRs
HanXRQChr17:12843705-12844209	Not annotated	Not Identified	Identified	No LRRs
HanXRQChr17:12849224-12849728	Not annotated	Not Identified	Identified	No LRRs
HanXRQChr17:12853854-12854358	Not annotated	Not Identified	Identified	No LRRs
HanXRQChr17:36710533-36711037	Not annotated	Not Identified	Identified	No LRRs
HanXRQChr17:36716173-36716677	Not annotated	Not Identified	Identified	No LRRs
HanXRQChr17:77964342-77967642	Not annotated	Not Identified	Identified	NL, false negative
HanXRQChr17:78039917-78040196	Not annotated	Not Identified	Identified	No LRRs
HanXRQChr17:87550695-87551276	Not annotated	Not Identified	Identified	No LRRs
HanXRQChr17:77630710-77642397	Not annotated	Not Identified	Identified	No NB-ARC
HanXRQChr17:70619156-70621583	Not annotated	Not Identified	Identified	No LRRs
HanXRQChr17:31180953-31181386	Not annotated	Not Identified	Identified	No LRRs
HanXRQChr17:14463628-14464132	Not annotated	Not Identified	Identified	No LRRs
HanXRQChr17:14458997-14459501	Not annotated	Not Identified	Identified	No LRRs
HanXRQChr16:103651975-103652918	Not annotated	Not Identified	Identified	No LRRs
HanXRQChr16:141078214-141080911	Not annotated	Not Identified	Identified	NL, NB-ARC length below threshold
HanXRQChr16:141976914-141982471	Not annotated	Not Identified	Identified	No LRRs
HanXRQChr16:185382841-185384767	Not annotated	Not Identified	Identified	No LRRs
HanXRQChr16:185385457-185386224	Not annotated	Not Identified	Identified	No LRRs
HanXRQChr16:103660963-103662864	Not annotated	Not Identified	Identified	No LRRs
HanXRQChr16:103653126-103654076	Not annotated	Not Identified	Identified	No LRRs
HanXRQChr16:64566858-64567374	Not annotated	Not Identified	Identified	No LRRs
HanXRQChr15:104520833-104525294	Not annotated	Not Identified	Identified	NL, NB-ARC length below threshold
HanXRQChr15:64452446-64452709	Not annotated	Not Identified	Identified	No LRRs
HanXRQChr14:7623665-7624625	Not annotated	Not Identified	Identified	No LRRs
HanXRQChr14:14835289-14839025	Not annotated	Not Identified	Identified	No LRRs
HanXRQChr14g0457051	Gene	Not Identified	Identified	NL, NB-ARC length below threshold
HanXRQChr14:151382884-151383325	Not annotated	Not Identified	Identified	No LRRs
HanXRQChr14:53776786-53777290	Not annotated	Not Identified	Identified	No LRRs
HanXRQChr14:53771112-53771616	Not annotated	Not Identified	Identified	No LRRs
HanXRQChr13:13947876-13948166	Not annotated	Not Identified	Identified	No LRRs
HanXRQChr13:81228529-81229033	Not annotated	Not Identified	Identified	No LRRs
HanXRQChr13:156335273-156337861	Not annotated	Not Identified	Identified	NL, NB-ARC length below threshold
HanXRQChr13:171249746-171250847	Not annotated	Not Identified	Identified	NL, NB-ARC length below threshold
HanXRQChr13:174807794-174808460	Not annotated	Not Identified	Identified	CN, NB-ARC length below threshold, no LRRs
HanXRQChr13:194354859-194355851	Not annotated	Not Identified	Identified	No LRRs
HanXRQChr13:178306116-178307407	Not annotated	Not Identified	Identified	NL, NB-ARC length below threshold
HanXRQChr13:86107119-86107624	Not annotated	Not Identified	Identified	No LRRs
HanXRQChr13:86099477-86101954	Not annotated	Not Identified	Identified	No LRRs
HanXRQChr13:33880586-33880957	Not annotated	Not Identified	Identified	No LRRs
HanXRQChr13:33495021-33496007	Not annotated	Not Identified	Identified	No LRRs
HanXRQChr12:8937104-8944092	Not annotated	Not Identified	Identified	No LRRs
HanXRQChr12:41557480-41557849	Not annotated	Not Identified	Identified	No LRRs
HanXRQChr12:146767143-146768021	Not annotated	Not Identified	Identified	No LRRs
HanXRQChr12:94665611-94668502	Not annotated	Not Identified	Identified	NL, NB-ARC length below threshold
HanXRQChr11:161039041-161039405	Not annotated	Not Identified	Identified	No LRRs
HanXRQChr11:43887263-43890966	Not annotated	Not Identified	Identified	No LRRs
HanXRQChr00c0286:5054-6660	Not annotated	Not Identified	Identified	No LRRs
HanXRQChr10:2325455-2325969	Not annotated	Not Identified	Identified	No LRRs
HanXRQChr10:3128410-3128914	Not annotated	Not Identified	Identified	No LRRs
HanXRQChr10:3134093-3134597	Not annotated	Not Identified	Identified	No LRRs
HanXRQChr10g0317291	Gene	Not Identified	Identified	NL, NB-ARC length below threshold
HanXRQChr10:224786612-224787116	Not annotated	Not Identified	Identified	No LRRs
HanXRQChr10:224781026-224781530	Not annotated	Not Identified	Identified	No LRRs
HanXRQChr10:99581249-99586447	Not annotated	Not Identified	Identified	TNL, NB-ARC length below threshold
HanXRQChr10:83235034-83235538	Not annotated	Not Identified	Identified	No LRRs
HanXRQChr10:83229527-83230031	Not annotated	Not Identified	Identified	No LRRs
HanXRQChr10:30537442-30538546	Not annotated	Not Identified	Identified	No LRRs
HanXRQChr10:30519439-30520485	Not annotated	Not Identified	Identified	No LRRs
